# Supplementary material for: Fundamental differences in physiology of Bordetella pertussis dependent on the two-component system Bvg revealed by gene essentiality studies
Source: Microb Genom. 2020 Dec 9;6(12):mgen000496. doi: 10.1099/mgen.0.000496 (PMC8116675; doi:10.1099/mgen.0.000496)
Supplement: Supplementary material 1 [file mgen-6-496-s001.xlsx]

## Sheet: TableS1
Unconditionally essential genes												Identified as essential by Eby et al?
locus_tag	gene_name	start	end	strand	read_count	insertion index	gene_length	insertion count		Function	Functional Category	y
BP0005	parB	4215	5132	1	2	0.00241838	918	2		chromosome partitioning protein ParB	cell division	y
BP0007	tufA	6722	7912	1	8	0.000932836	1191	1		elongation factor	translation/ribosome structure	y
BP0009	nusG	8541	9074	1	61	0.00623701	534	3		transcription antitermination protein	transcription	y
BP0011	rplA	9572	10270	1	10	0.00793651	699	5		50S ribosomal protein L1	translation/ribosome structure	y
BP0013	rplJ	10513	11037	1	1	0.00211416	525	1		50S ribosomal protein L10	translation/ribosome structure	y
BP0014	rplL	11119	11502	1	0	0	384	0		50S ribosomal protein L7/L12	translation/ribosome structure	y
BP0015	rpoB	11662	15774	1	36	0.00351162	4113	13		DNA-directed RNA polymerase beta chain	transcription	y
BP0016	rpoC	15774	20018	1	29	0.00366396	4245	14		DNA-directed RNA polymerase beta' chain	transcription	y
BP0033	glyQ	37013	37924	1	83	0.00365408	912	3		glycyl-tRNA synthetase alpha chain	translation/ribosome structure	y
BP0034	glyS	37926	40064	1	7	0.00311526	2139	6		glycyl-tRNA synthetase beta chain	translation/ribosome structure	y
BP0036	BP0036	40604	41332	1	16	0.00608828	729	4		putative acyltransferase	phospholipid metabolism	y
BP0079	ffh	76229	77638	1	16	0.00551615	1410	7		signal recognition particle protein	protein secretion	y
BP0094	rfaC	91977	92984	1	13	0.0110132	1008	10		heptosyltransferase	cell wall	y
BP0095	kdtA	92986	94272	1	171	0.00862813	1287	10		3-deoxy-D-manno-octulosonic-acid transferase	cell wall	y
BP0097	baf	94469	95272	-1	42	0.00690608	804	5		Bvg accessory factor	transcription	y
BP0104	BP0104	102809	103084	1	16	0.00803213	276	2		conserved hypothetical protein	unknown	n
BP0115	argS	111937	113724	-1	11	0.00621118	1788	10		arginyl-tRNA synthetase	translation/ribosome structure	y
BP0161	ubiE	159949	160725	1	29	0.00571429	777	4		ubiquinone/menaquinone biosynthesis methyltransferase	cofactor biosynthesis	y
BP0164	ubiB	162774	164336	1	29	0.00497512	1563	7		probable ubiquinone biosynthesis protein	cofactor biosynthesis	y
BP0180	metG	178634	180712	-1	188	0.00961539	2079	18		methionyl-tRNA synthetase	translation/ribosome structure	y
BP0238	folK	246196	246687	-1	40	0.00677201	492	3		2-amino-4-hydroxy-6-hydroxymethyldihydropteridine pyrophosphokinase	cofactor biosynthesis	y
BP0246	amiC	254539	255783	-1	4	0.00267618	1245	3		N-acetylmuramoyl-L-alanine amidase	cell division	y
BP0248	fumC	256543	257934	1	15	0.00957701	1392	12		fumarate hydratase class II	TCA cycle	y
BP0274	sspA	279814	280425	-1	2	0.00181488	612	1		stringent starvation protein A	stress response	n
BP0315	hemL	320385	321668	-1	6	0.00519031	1284	6		glutamate-1-semialdehyde 2	cofactor biosynthesis	y
BP0316	thiE	321685	322338	-1	48	0.00848896	654	5		thiamine-phosphate pyrophosphorylase	cofactor biosynthesis	n
BP0320	BP0320	324150	324551	1	37	0.0138122	402	5		Holliday junction resolvase family protein	DNA repair	n
BP0325	lptG	328417	329595	-1	13	0.00282486	1179	3		LPS export permease	cell wall	y
BP0371	gatB	371618	373072	-1	9	0.00534351	1455	7		glutamyl-tRNA(GLN) amidotransferase subunit B	translation/ribosome structure	y
BP0372	gatA	373075	374613	-1	58	0.0021645	1539	3		glutamyl-tRNA(GLN) amidotransferase subunit A	translation/ribosome structure	y
BP0373	gatC	374616	374924	-1	3	0.00716846	309	2		glutamyl-tRNA(GLN) amidotransferase subunit C	translation/ribosome structure	y
BP0383	argB	384989	385891	-1	31	0.0098401	903	8		acetylglutamate kinase	amino acid biosynthesis	n
BP0460	topB	469211	471838	1	7	0.00169062	2628	4		DNA topoisomerase III	DNA replication	y
BP0489	gyrB	500903	503356	-1	13	0.00271616	2454	6		DNA gyrase subunit B	DNA replication	y
BP0490	dnaN	503451	504560	-1	2	0.001001	1110	1		DNA polymerase III	DNA replication	y
BP0491	dnaA	504563	505972	-1	4	0.00157604	1410	2		chromosomal replication initiator protein	DNA replication	y
BP0495	BP0495	507297	508988	1	13	0.00656599	1692	10		putative inner-membrane protein insertase	protein secretion	y
BP0551	fmt	558013	558951	-1	1	0.00118203	939	1		methionyl-tRNA formyltransferase	translation/ribosome structure	n
BP0570	BP0570	576136	576747	1	22	0.00181488	612	1		conserved hypothetical protein	unknown	y
BP0571	plrS	576744	579053	1	74	0.00577201	2310	12		putative two-component sensor kinase	response regulation	y
BP0572	BP0572	579064	579753	1	1	0.00161031	690	1		putative two-component response regulator	response regulation	y
BP0599	BP0599	605639	606562	-1	38	0.00360577	924	3		putative malonyl-acyl carrier protein O-methyltransferase	cofactor biosynthesis	y
BP0607	gpmA	611521	612273	1	69	0.0117994	753	8		phosphoglycerate mutase 1	glycolysis/gluceneogenesis	y
BP0609	ctpA	613869	615314	1	56	0.0130568	1446	17		putative carboxy-terminal processing protease precursor	peptidase	y
BP0610	moeB	615311	616105	1	3	0.00418994	795	3		molybdopterin synthase sulfurylase	cofactor biosynthesis	y
BP0666	glmS	676169	678001	-1	6	0.0030303	1833	5		glucosamine--fructose-6-phosphate aminotransferase	general metabolism	y
BP0677	hemA	693155	694429	1	12	0.00348432	1275	4		glutamyl-tRNA reductase	cofactor biosynthesis	y
BP0678	prfA	694516	695598	1	4	0.00205128	1083	2		peptide chain release factor 1	translation/ribosome structure	y
BP0679	hemK	695609	696421	1	30	0.00409836	813	3		heme biosynthesis protein	cofactor biosynthesis	y
BP0694	rpoP	710314	710769	-1	4	0.00486618	456	2		nitrogen regulatory IIA protein	small molecule transport	n
BP0697	lptB	711621	712412	-1	3	0.00420757	792	3		LPS export ABC transporter	cell wall	n
BP0698	lptA	712444	713064	-1	5	0.00357782	621	2		LPS export periplasmic protein	cell wall	y
BP0699	lptC	713061	713690	-1	1	0.00176367	630	1		LPS export protein	cell wall	y
BP0701	BP0701	714308	715297	-1	8	0.00561167	990	5		D-arabinose 5-phosphate isomerase	cell wall	y
BP0709	aspS	723420	725210	1	5	0.00248139	1791	4		aspartyl-tRNA synthetase	translation/ribosome structure	y
BP0740	BP0740	753748	755943	-1	19	0.00354072	2196	7		putative Adenine-specific DNA methylase	DNA repair	y
BP0747	ctgA	760282	761415	-1	6	0.00489716	1134	5		GTPase, rRNA maturation	translation/ribosome structure	y
BP0748	rpmA	761565	761825	-1	2	0.00425532	261	1		50S ribosomal protein L27	translation/ribosome structure	y
BP0749	rplU	761859	762170	-1	0	0	312	0		50S ribosomal protein L21	translation/ribosome structure	y
BP0751	ispB	763858	764823	1	14	0.00574713	966	5		octaprenyl-diphosphate synthase	electron transport	y
BP0792	pssA	814675	815454	1	29	0.00854701	780	6		putative CDP-diacylglycerol--serine O-phosphatidyltransferase protein	phospholipid metabolism	y
BP0794	rpsO	816294	816563	1	2	0.00823045	270	2		30S ribosomal protein S15	translation/ribosome structure	y
BP0795	pnp	816654	818813	1	9	0.00360082	2160	7		polyribonucleotide nucleotidyltransferase	RNA metabolism	y
BP0801	tpiA	824318	825064	1	16	0.00742942	747	5		triosephosphate isomerase	glycolysis/gluceneogenesis	y
BP0840	BP0840	869226	870383	1	10	0.00671141	1158	7		outer membrane porin protein precursor	small molecule transport	y
BP0842	nuoB	870968	871444	1	6	0.00697674	477	3		NADH-ubiquinone oxidoreductase	energy metabolism	y
BP0843	nuoC	871519	872142	1	11	0.0106762	624	6		respiratory-chain NADH dehydrogenase	energy metabolism	y
BP0844	nuoD	872145	873401	1	3	0.00265018	1257	3		respiratory-chain NADH dehydrogenase	energy metabolism	y
BP0845	nuoE	873447	873941	1	6	0.0112108	495	5		respiratory-chain NADH dehydrogenase I	energy metabolism	y
BP0846	nuoF	873938	875305	1	9	0.00324675	1368	4		respiratory-chain NADH dehydrogenase	energy metabolism	y
BP0847	nuoG	875321	877648	1	5	0.0023855	2328	5		NADH-ubiquinone oxidoreductase	energy metabolism	y
BP0848	nuoH	877648	878721	1	6	0.00413651	1074	4		NADH-ubiquinone oxidoreductase	energy metabolism	y
BP0849	nuoI	878743	879231	1	5	0.00453515	489	2		NADH-ubiquinone oxidoreductase	energy metabolism	y
BP0850	nuoJ	879249	879896	1	2	0.00342466	648	2		NADH-ubiquinone oxidoreductase	energy metabolism	y
BP0851	nuoK	879893	880201	1	1	0.00358423	309	1		NADH-ubiquinone oxidoreductase	energy metabolism	y
BP0852	nuoL	880219	882231	1	6	0.00331126	2013	6		NADH-ubiquinone oxidoreductase	energy metabolism	y
BP0853	nuoM	882231	883730	1	4	0.00222222	1500	3		NADH-ubiquinone oxidoreductase	energy metabolism	y
BP0854	nuoN	883741	885225	1	2	0.00149589	1485	2		NADH-ubiquinone oxidoreductase	energy metabolism	y
BP0865	ispD	900394	901077	1	0	0	684	0		4-diphosphocytidyl-2c-methyl-D-erythritol synthase	cofactor biosynthesis	y
BP0866	ispF	901074	901562	1	2	0.00453515	489	2		2C-methyl-D-erythritol 2,4-cyclodiphosphate synthase	cofactor biosynthesis	y
BP0868	fbp	902608	903627	-1	4	0.00108932	1020	1		fructose-1,6-bisphosphatase	glycolysis/gluceneogenesis	y
BP0937	BP0937	974352	974744	-1	5	0.00847458	393	3		anti-toxin protein	homeostasis	y
BP0942	ubiG	978880	979605	-1	14	0.00458716	726	3		3-demethylubiquinone-9 3-methyltransferase	cofactor biosynthesis	y
BP0944	gyrA	980683	983364	1	9	0.00207125	2682	5		DNA gyrase subunit A	DNA replication	y
BP0950	rpsA	988745	990475	1	72	0.00898588	1731	14		30S ribosomal protein S1	translation/ribosome structure	y
BP0954	rfaE	992602	993543	1	2	0.00117924	942	1		ADP-heptose synthase	cell wall	y
BP0955	rfaD	993540	994529	1	10	0.00561167	990	5		ADP-L-glycero-D-manno-heptose-6-epimerase	cell wall	y
BP0961	etfB	999401	1000150	1	9	0.00888889	750	6		electron transfer flavoprotein beta-subunit	electron transport	y
BP0962	etfA	1000150	1001079	1	3	0.00358423	930	3		electron transfer flavoprotein alpha-subunit	electron transport	y
BP0975	rplS	1014192	1014572	1	2	0.0058309	381	2		50S ribosomal protein L19	translation/ribosome structure	y
BP0990	folD	1030478	1031329	-1	10	0.00391134	852	3		FolD bifunctional protein	cofactor biosynthesis	n
BP0993	aceE	1033996	1036701	1	10	0.00328407	2706	8		pyruvate dehydrogenase E1 component	energy metabolism	y
BP0994	aceF	1036714	1038375	1	8	0.00467914	1662	7		dihydrolipoamide acetyltransferase component of pyruvate dehydrogenase complex	energy metabolism	y
BP0999	tktA	1043602	1045638	1	4	0.00163577	2037	3		transketolase 1	pentose phosphate pathway	y
BP1000	gap	1045656	1046666	1	7	0.00549451	1011	5		glyceraldehyde-3-phosphate dehydrogenase	glycolysis/gluceneogenesis	y
BP1001	pgk	1046784	1047977	1	34	0.0055814	1194	6		phosphoglycerate kinase	glycolysis/gluceneogenesis	y
BP1037	lnt	1079540	1081184	-1	72	0.0108035	1645	16		apolipoprotein N-acyltransferase (pseudogene)	protein secretion	n
BP1039	BP1039	1082209	1082658	-1	3	0.00740741	450	3		putative rRNA maturation Rnase	translation/ribosome structure	n
BP1045	secF	1087404	1088339	-1	1	0.00118624	936	1		protein-export membrane protein	protein secretion	y
BP1046	secD	1088389	1090269	-1	1	0.000590667	1881	1		protein-export membrane protein	protein secretion	y
BP1064	maeB	1109230	1111518	1	235	0.00436681	2289	9		NADP-dependent malic enzyme	glycolysis/gluceneogenesis	y
BP1075	mrsA	1123676	1125034	-1	59	0.00408497	1359	5		phosphoglucomutase/phosphomannomutase	cell wall	y
BP1076	folP	1125031	1125873	-1	3	0.00395257	843	3		dihydropteroate synthase	cofactor biosynthesis	y
BP1077	ftsH	1125892	1127778	-1	3	0.00117716	1887	2		cell division protein	cell division	y
BP1102	lysS	1151365	1152885	-1	4	0.00292184	1521	4		lysyl-tRNA synthetase	translation/ribosome structure	y
BP1104	prfB	1153677	1154781	-1	1	0.00100503	1105	1		peptide chain release factor 2	translation/ribosome structure	y
BP1107	lolC	1157601	1158833	1	4	0.0027027	1233	3		lipoprotein releasing system transmembrane protein	cell wall	y
BP1108	lolD	1158826	1159521	1	6	0.00956938	696	6		lipoprotein releasing system ATP-binding protein	cell wall	y
BP1124	odhA	1184812	1187682	1	38	0.00967492	2871	25		2-oxoglutarate dehydrogenase E1 component	TCA cycle	y
BP1125	odhB	1187728	1188942	1	2	0.00182815	1215	2		dihydrolipoamide succinyltransferase	TCA cycle	y
BP1143	trpS	1206090	1207445	1	4	0.001638	1356	2		tryptophanyl-tRNA synthetase	translation/ribosome structure	y
BP1146	bamD	1212203	1213003	-1	1	0.00138696	801	1		outer membrane protein assembly factor	cell wall	y
BP1231	BP1231	1294201	1295937	-1	78	0.00319693	1737	5		putative 4-deoxy-L-arabinose transferase	cell wall	y
BP1237	lytB	1299292	1300269	1	2	0.00227015	978	2		4-hydroxy-3-methylbut-2-enyl diphosphate reductase	cofactor biosynthesis	y
BP1246	nusA	1309438	1310916	1	112	0.00750751	1479	10		transcription elongation factor	transcription	y
BP1247	infB	1310993	1313986	1	6	0.00111317	2994	3		translation initiation factor IF-2	translation/ribosome structure	y
BP1262	rho	1334252	1335508	-1	14	0.00441696	1257	5		transcription termination factor Rho	transcription	y
BP1266	parC	1338827	1341142	1	60	0.0129496	2316	27		topoisomerase IV subunit A	DNA replication	n
BP1294	psd	1365396	1366289	-1	21	0.00372671	894	3		phosphatidylserine decarboxylase proenzyme	phospholipid metabolism	y
BP1412	folC	1484467	1485774	1	7	0.00339559	1308	4		FolC bifunctional protein	cofactor biosynthesis	y
BP1418	map	1492663	1493484	-1	38	0.00405405	822	3		methionine aminopeptidase	translation/ribosome structure	y
BP1419	rpsB	1494211	1494960	1	10	0.00740741	750	5		30S ribosomal protein S2	translation/ribosome structure	y
BP1420	tsf	1495144	1496022	1	7	0.00631313	879	5		elongation factor Ts	translation/ribosome structure	y
BP1421	pyrH	1496120	1496836	1	32	0.00773994	717	5		uridylate kinase	nucleotide metabolism	y
BP1422	frr	1496851	1497411	1	1	0.0019802	561	1		ribosome recycling factor	translation/ribosome structure	y
BP1423	uppS	1497578	1498342	1	26	0.00725689	765	5		undecaprenyl pyrophosphate synthetase	cell wall	y
BP1424	cdsA	1498362	1499219	1	24	0.0064683	858	5		phosphatidate cytidylyltransferase	phospholipid metabolism	y
BP1425	dxr	1499216	1500415	1	7	0.0037037	1200	4		1-deoxy-D-xylulose 5-phosphate reductoisomerase	cofactor biosynthesis	y
BP1427	bamA	1501842	1504178	1	6	0.00190114	2337	4		outer membrane protein assembly factor	cell wall	y
BP1428	ompH	1504304	1504867	1	1	0.0019685	564	1		putative outer membrane protein chaperone	chaperone protein	y
BP1429	lpxD	1504876	1505967	1	0	0	1092	0		UDP-3-O-[3-hydroxymyristoyl] glucosamine N-acyltransferase	cell wall	y
BP1430	fabZ	1506039	1506494	1	0	0	456	0		(3R)-hydroxymyristol-[acyl carrier protein] dehydratase	lipid metabolism	y
BP1431	lpxA	1506495	1507289	1	4	0.00558659	795	4		acyl-[acyl-carrier-protein]--UDP-N-acetylglucos amine O-acyltransferase	cell wall	y
BP1432	lpxB	1507286	1508467	1	4	0.00093985	1182	1		lipid-A-disaccharide synthase	cell wall	y
BP1436	ppsA	1510830	1513193	1	8	0.00328947	2364	7		phosphoenolpyruvate synthase	glycolysis/gluceneogenesis	y
BP1452	carA	1526067	1527164	1	3	0.00202225	1098	2		carbamoyl-phosphate synthase small chain	pyrimidine metabolism	y
BP1453	carB	1527175	1530417	1	16	0.00342583	3243	10		carbamoyl-phosphate synthase large chain	pyrimidine metabolism	y
BP1484	asd	1561158	1562288	1	4	0.00294695	1131	3		aspartate-semialdehyde dehydrogenase	amino acid biosynthesis	y
BP1497	thrS	1574769	1576718	1	19	0.00740741	1950	13		threonyl-tRNA synthetase	translation/ribosome structure	y
BP1498	infC	1576790	1577284	1	2	0.00224215	495	1		translation initiation factor IF-3	translation/ribosome structure	y
BP1519	fba	1594675	1595739	1	3	0.00312826	1065	3		fructose-bisphosphate aldolase	glycolysis/gluceneogenesis	y
BP1528	BP1528	1600692	1601744	1	0	0	1053	0		tRNA threonylcarbamoyl adenosine modification protein	translation/ribosome structure	y
BP1549	dnaX	1627434	1629524	1	50	0.00371945	2091	7		DNA polymerase III subunit Tau	DNA replication/cell division	y
BP1570	dapA	1649444	1650322	-1	3	0.00252525	879	2		dihydrodipicolinate synthase	amino acid biosynthesis	y
BP1576	spoT	1654592	1656871	-1	5	0.00194932	2280	4		guanosine-3',5'-bisphosphate 3'-pyrophosphohydrolase	purine metabolism	y
BP1578	gmK	1657141	1657773	-1	9	0.00175439	633	1		guanylate kinase	purine metabolism	y
BP1596	glnA	1674925	1676337	1	10	0.00235849	1413	3		glutamine synthetase	amino acid biosynthesis	y
BP1606	fpr	1686783	1687559	1	88	0.00857143	777	6		ferredoxin--NADP reductase	electron transport	y
BP1701	ldcA	1784541	1785542	1	0	0	1002	0		muramoyltetrapeptide carboxypeptidase	cell wall	y
BP1716	gcp	1800688	1801728	1	1	0.00106724	1041	1		tRNA threonylcarbamoyl adenosine modification protein	translation/ribosome structure	y
BP1718	plsY	1803110	1803757	-1	59	0.00684931	648	4		putative glycerol-3-phosphate acyltransferase	phospholipid metabolism	y
BP1751	dfp	1835787	1836995	-1	3	0.000918274	1209	1		phosphopantothenoylcysteine decarboxylase/phosphopantothenate synthase	cofactor biosynthesis	y
BP1752	lspA	1837100	1837606	-1	26	0.00437637	507	2		lipoprotein signal peptidase	cell wall	y
BP1753	ileS	1837609	1840470	-1	4	0.0015528	2862	4		isoleucyl-tRNA synthetase	translation/ribosome structure	y
BP1754	ribF	1840460	1841425	-1	13	0.00574713	966	5		riboflavin biosynthesis protein	cofactor biosynthesis	y
BP1758	BP1758	1845161	1846369	1	4	0.00367309	1209	4		probable fatty acid desaturase	lipid metabolism	y
BP1764	dapD	1855655	1856476	-1	6	0.00405405	822	3		2,3,4,5-tetrahydropyridine-2-carboxylate N-succinyltransferase	amino acid biosynthesis	n
BP1777	lon	1866872	1869325	1	9	0.00316885	2454	7		ATP-dependent protease La	stress response	y
BP1794	lexA	1884142	1884792	-1	64	0.0102389	651	6		LexA repressor	DNA repair	n
BP1799	iscS	1889727	1890938	1	18	0.00458295	1212	5		cysteine desulfurase	cofactor biosynthesis	y
BP1800	iscU	1890976	1891386	1	0	0	411	0		[Fe-S] cluster formation/repair protein	cofactor biosynthesis	y
BP1801	iscA	1891388	1891711	1	1	0.00342466	324	1		[Fe-S] cluster formation/repair protein	cofactor biosynthesis	y
BP1802	hscB	1891714	1892226	1	2	0.004329	513	2		chaperone protein	chaperone protein	y
BP1803	hscA	1892356	1894218	1	4	0.00178891	1863	3		chaperone protein	chaperone protein	y
BP1804	fdx	1894228	1894569	1	0	0	342	0		ferredoxin	electron transport	n
BP1836	alaS	1927646	1930270	1	9	0.00296234	2625	7		alanyl-tRNA synthetase	translation/ribosome structure	y
BP1839	rpsP	1931463	1931723	1	4	0.012766	261	3		30S ribosomal protein S16	translation/ribosome structure	y
BP1840	rimM	1931889	1932512	1	15	0.0106762	624	6		16S rRNA processing protein	translation/ribosome structure	y
BP1845	BP1845	1936112	1937128	-1	5	0.00218341	1017	2		conserved hypothetical protein	unknown	y
BP1847	tmk	1938338	1938964	1	61	0.00176991	627	1		thymidylate kinase	nucleotide metabolism	y
BP1848	holB	1938961	1940013	1	50	0.00527426	1053	5		DNA polymerase III	DNA replication	y
BP1902	suhB	2004595	2005377	1	2	0.00283688	783	2		inositol-1-monophosphatase	translation/ribosome structure	y
BP1905	lpxH	2008186	2008935	-1	1	0.00148148	750	1		UDP-2,3-diacylglucosamine hydrolase	cell wall	y
BP1908	cysS	2010516	2011976	1	3	0.00152091	1461	2		cysteinyl-tRNA synthetase	translation/ribosome structure	y
BP1910	accA	2012677	2013642	1	40	0.0091954	966	8		acetyl-coenzyme A carboxylase carboxyl transferase subunit alpha	lipid metabolism	y
BP1912	tilS	2014821	2015786	1	2	0.00229885	966	2		tRNA(Ile)-lysidine synthetase	translation/ribosome structure	y
BP1913	ask	2015886	2017151	1	2	0.00175439	1266	2		aspartokinase	amino acid biosynthesis	y
BP2042	holA	2159794	2160849	-1	97	0.00315457	1056	3		DNA polymerase III	DNA replication	y
BP2043	lptE	2160852	2161511	-1	35	0.00673401	660	4		LPS assembly lipoprotein	cell wall	y
BP2044	leuS	2161527	2164184	-1	6	0.00208943	2658	5		leucyl-tRNA synthetase	translation/ribosome structure	y
BP2079	acpS	2200429	2200890	1	1	0.00240385	462	1		putative holo-[acyl-carrier protein] synthase	cofactor biosynthesis	y
BP2082	pgsA	2203818	2204390	1	4	0.00387597	573	2		putative CDP-diacylglycerol--glycerol-3-phosphate 3-phosphatidyltransferase	phospholipid metabolism	y
BP2184	rpoD	2302454	2304736	-1	21	0.00778589	2283	16		RNA polymerase sigma factor 70	transcription	y
BP2185	dnaG	2305422	2307452	-1	9	0.00437637	2031	8		DNA primase	DNA replication	y
BP2186	rpsU	2307472	2307684	-1	0	0	213	0		30S ribosomal protein S21	translation/ribosome structure	y
BP2188	purA	2308615	2309922	-1	6	0.00424448	1308	5		adenylosuccinate synthetase	purine metabolism	y
BP2189	BP2189	2309987	2311144	-1	4	0.00287632	1158	3		putative tRNA synthetase	translation/ribosome structure	y
BP2194	his1	2315085	2316155	-1	15	0.0103734	1071	10		histidinol-phosphate aminotransferase	amino acid biosynthesis	y
BP2195	engA	2316159	2317514	-1	13	0.00655201	1356	8		GTPase, ribosome maturation	translation/ribosome structure	y
BP2196	yfgL	2317541	2318701	-1	1	0.000956938	1161	1		outer membrane protein assembly factor	cell wall	y
BP2198	hisS	2319344	2320648	-1	57	0.00425532	1305	5		histidyl-tRNA synthetase	translation/ribosome structure	y
BP2199	ispG	2320689	2321984	-1	19	0.00342759	1296	4		1-hydroxy-2-methyl-2-(E)-butenyl4-diphosphate synthase	cofactor biosynthesis	y
BP2201	rlmN	2322494	2323642	-1	12	0.00676328	1149	7		ribosomal RNA large subunit methyltransferase N	translation/ribosome structure	y
BP2202	ndk	2323670	2324095	-1	1	0.00260417	426	1		nucleoside diphosphate kinase	nucleotide metabolism	y
BP2203	valS	2324418	2327300	1	9	0.00269749	2883	7		valyl-tRNA synthetase	translation/ribosome structure	y
BP2310	hemF	2435700	2436611	1	4	0.00243605	912	2		coproporphyrinogen III oxidase	cofactor biosynthesis	y
BP2311	nadD	2436602	2437195	1	1	0.00186916	594	1		nicotinate-nucleotide adenylyltransferase	cofactor biosynthesis	y
BP2321	msbA	2453498	2455369	-1	188	0.00593472	1872	10		lipid A transporter	cell wall	y
BP2323	BP2323	2456363	2457127	1	3	0.00290276	765	2		conserved hypothetical membrane protein	unknown	y
BP2332	dnaE	2465146	2468637	-1	9	0.00286351	3492	9		DNA polymerase III alpha subunit	cell division	y
BP2339	rpiA	2478454	2479134	-1	19	0.00326264	681	2		ribose 5-phosphate isomerase a	pentose phosphate pathway	y
BP2349	BP2349	2488294	2489028	-1	1	0.00151057	735	1		Kdo kinase	cell wall	y
BP2358	gltA	2497246	2498556	-1	7	0.00508475	1311	6		citrate synthase	TCA cycle	y
BP2365	mdH	2503363	2504352	1	5	0.00448934	990	4		malate dehydrogenase	TCA cycle	y
BP2386	eno	2524215	2525501	-1	3	0.00258844	1287	3		enolase	glycolysis/gluceneogenesis	y
BP2388	kdsA	2525801	2526658	-1	1	0.00129366	858	1		2-dehydro-3-deoxyphosphooctonate aldolase	cell wall	y
BP2389	pyrG	2526655	2528307	-1	5	0.00336022	1653	5		CTP synthase	pyrimidine metabolism	y
BP2403	BP2403	2542965	2544593	1	8	0.00340832	1629	5		putative electron transfer flavoprotein-ubiquinone oxidoreductase	electron transport	y
BP2420	lptF	2562491	2563603	-1	8	0.00499002	1113	5		LPS export ABC transporter	cell wall	y
BP2422	holC	2565174	2565629	1	1	0.00243309	456	1		DNA polymerase III chi subunit	DNA replication	n
BP2430	era	2572566	2573456	-1	0	0	891	0		16S rRNA processing GTPase	translation/ribosome structure	y
BP2432	lep	2574220	2575104	-1	1	0.00125471	885	1		signal peptidase I	protein secretion	y
BP2439	fabF	2581245	2582474	-1	7	0.00542005	1230	6		3-oxoacyl-[acyl-carrier-protein] synthase II	lipid metabolism	y
BP2440	acpP	2582664	2582903	-1	0	0	240	0		acyl carrier protein	lipid metabolism	y
BP2441	fabG	2583086	2583838	-1	3	0.00294985	753	2		3-oxoacyl-[acyl-carrier protein] reductase	lipid metabolism	y
BP2442	fabD	2583840	2584775	-1	11	0.00118624	936	1		malonyl CoA-acyl carrier protein transacylase	lipid metabolism	y
BP2443	fabH	2584857	2585843	-1	4	0.00449944	987	4		3-oxoacyl-[acyl-carrier-protein] synthase III	lipid metabolism	y
BP2444	plsX	2585843	2586901	-1	1	0.00104822	1059	1		fatty acid synthesis protein	lipid metabolism	y
BP2447	maf	2587894	2588493	1	104	0.00925926	600	5		septum formation inhibitor	cell division	y
BP2470	serS	2612694	2614049	-1	2	0.001638	1356	2		seryl-tRNA synthetase	translation/ribosome structure	y
BP2472	lolA	2615538	2616170	-1	2	0.00350877	633	2		outer membrane lipoprotein chaperone	cell wall	n
BP2474	trxB	2618572	2619531	1	6	0.00578704	960	5		thioredoxin reductase	homeostasis	y
BP2488	icd	2636446	2637702	-1	7	0.00618375	1257	7		isocitrate dehydrogenase [NADP]	TCA cycle	y
BP2498	dnaJ	2646601	2647758	-1	13	0.00767018	1158	8		molecular chaperone	translation/ribosome structure	y
BP2499	dnaK	2647859	2649784	-1	5	0.0017301	1926	3		molecular chaperone	translation/ribosome structure	y
BP2501	grpE	2650263	2650817	-1	6	0.006	555	3		GrpE chaperone	homeostasis	n
BP2503	hemH	2651283	2652386	-1	335	0.0140845	1104	14		ferrochelatase	cofactor biosynthesis	y
BP2505	ppnK	2653548	2654447	1	88	0.00493827	900	4		NAD kinase	cofactor biosynthesis	y
BP2507	fur	2656199	2656618	-1	3	0.005291	420	2		ferric ion uptake regulator	homeostasis	y
BP2509	dapB	2657318	2658127	1	1	0.00137174	810	1		dihydrodipicolinate reductase	amino acid biosynthesis	y
BP2510	murB	2658164	2659219	-1	31	0.00946372	1056	9		UDP-N-acetylenolpyruvoylglucosamine reductase	cell wall	y
BP2533	ppa	2684177	2684713	-1	1	0.00206612	537	1		inorganic pyrophosphatase	energy metabolism	y
BP2536	hemD	2687563	2688351	-1	6	0.00421941	789	3		uroporphyrinogen-III synthase	cofactor biosynthesis	n
BP2537	hemC	2688384	2689328	-1	85	0.012926	945	11		porphobilinogen deaminase	cofactor biosynthesis	y
BP2540	sucD	2691296	2692177	-1	9	0.011335	882	9		succinyl-CoA synthetase	TCA cycle	y
BP2541	sucC	2692197	2693357	-1	4	0.00287081	1161	3		Succinyl-CoA synthetase	TCA cycle	y
BP2573	pheT	2724449	2726866	-1	6	0.00229674	2418	5		phenylalanyl-tRNA synthetase beta chain	translation/ribosome structure	y
BP2574	pheS	2726879	2727925	-1	8	0.00530223	1047	5		phenylalanyl-tRNA synthetase alpha chain	translation/ribosome structure	y
BP2575	rplT	2727976	2728335	-1	1	0.00308642	360	1		50s ribosomal protein	translation/ribosome structure	y
BP2576	rpmI	2728351	2728548	-1	0	0	198	0		50s ribosomal protein l35	translation/ribosome structure	n
BP2624	guaA	2777956	2779548	-1	9	0.0055788	1593	8		GMP synthase	purine metabolism	n
BP2625	guaB	2779645	2781105	-1	3	0.000760456	1461	1		inosine-5'-monophosphate dehydrogenase	purine metabolism	y
BP2700	nadE	2864406	2866040	-1	5	0.00203804	1635	3		putative NAD synthetase	cofactor biosynthesis	y
BP2702	argH	2867533	2868954	1	6	0.003125	1422	4		argininosuccinate lyase	amino acid biosynthesis	y
BP2761	sodB	2938518	2939096	-1	2	0.00383142	579	2		superoxide dismutase	stress response	n
BP2766	lpxK	2942986	2944029	1	2	0.00106383	1044	1		putative tetraacyldisaccharide 4'-kinase	cell wall	y
BP2768	kdsB	2944283	2945047	1	7	0.00290276	765	2		3-deoxy-manno-octulosonate cytidylyltransferase	cell wall	y
BP2769	adK	2945138	2945794	1	5	0.00675676	657	4		adenylate kinase	homeostasis	y
BP2771	mviN	2946670	2948271	1	2	0.00138696	1602	2		lipid II flippase	cell wall	y
BP2773	rpst	2949577	2949840	1	7	0.012605	264	3		30s ribosomal protein s20	translation/ribosome structure	y
BP2791	dnaB	2966359	2967732	-1	47	0.00242522	1374	3		DNA helicase	DNA replication	y
BP2794	rpsR	2969153	2969425	-1	1	0.00406504	273	1		30s ribosomal protein s18	translation/ribosome structure	n
BP2795	priB	2969518	2969841	-1	5	0.0136986	324	4		primosomal replication protein n	DNA replication	y
BP2796	rpsF	2969889	2970269	-1	1	0.00291545	381	1		30s ribosomal protein s6	translation/ribosome structure	y
BP2797	folE	2970489	2971286	-1	0	0	798	0		GTP cyclohydrolase	cofactor biosynthesis	y
BP2798	dxs	2971443	2973305	-1	6	0.00238521	1863	4		1-deoxy-D-xylulose 5-phosphate synthase	cofactor biosynthesis	y
BP2815	BP2815	2991410	2993635	1	13	0.00598802	2226	12		putative glycohydrolase	unknown	y
BP2850	panB	3026336	3027172	1	25	0.00265252	837	2		3-methyl-2-oxobutanoate hydroxymethyltransferase	cofactor biosynthesis	y
BP2874	ribE	3051566	3052267	1	49	0.00791139	702	5		riboflavin synthase alpha chain	cofactor biosynthesis	y
BP2890	purB	3065469	3066845	-1	9	0.00403226	1377	5		adenylosuccinate lyase	purine metabolism	y
BP2893	trmU	3068633	3069748	-1	62	0.0079602	1116	8		tRNA (5-methylaminomethyl-2-thiouridylate)-methyltransferase	translation/ribosome structure	y
BP2948	ribD	3135811	3136971	-1	13	0.00191388	1161	2		riboflavin biosynthesis protein ribd	cofactor biosynthesis	y
BP2954	tyrS	3141499	3142728	-1	50	0.00361337	1230	4		tyrosyl-tRNA synthetase	translation/ribosome structure	y
BP2958	BP2958	3146665	3147036	-1	1	0.00298507	372	1		Iron-sulphur cluster biosynthesis protein	homeostasis	y
BP2961	rpsI	3149160	3149552	-1	0	0	393	0		30s ribosomal protein S9	translation/ribosome structure	n
BP2962	rplM	3149562	3149990	-1	15	0.00516796	429	2		50s ribosomal protein L13	translation/ribosome structure	y
BP2978	gltX	3166143	3167525	1	1	0.000803213	1383	1		glutamyl-tRNA synthetase	translation/ribosome structure	y
BP2983	nrdA	3173878	3176805	1	9	0.0030349	2928	8		ribonucleoside-diphosphate reductase alpha chain	nucleotide metabolism	y
BP2984	nrdB	3176827	3178023	1	5	0.00371057	1197	4		ribonucleoside-diphosphate reductase beta chain	nucleotide metabolism	y
BP2996	fabG	3187686	3189032	-1	23	0.00412201	1347	5		biotin carboxylase	lipid metabolism	y
BP2997	fabE	3189042	3189491	-1	1	0.00246914	450	1		biotin carboxyl carrier protein of acetyl-CoA carboxylase	lipid metabolism	y
BP2998	aroQ	3189581	3190015	-1	11	0.0127551	435	5		3-dehydroquinate dehydratase	amino acid biosynthesis	y
BP3002	vacB	3192771	3194654	1	129	0.00589623	1884	10		exoribonuclease R	homeostasis	y
BP3014	secA	3204030	3206765	-1	8	0.00284206	2736	7		preprotein translocase secA subunit	protein secretion	y
BP3017	lpxC	3208579	3209502	-1	28	0.00600962	924	5		UDP-3-O-[3-hydroxymyristoyl] N-acetylglucosamine deacetylase	cell wall	y
BP3018	ftsZ	3209731	3210915	-1	1	0.000937207	1185	1		cell division protein FtsZ	cell division	y
BP3019	ftsA	3211104	3212330	-1	30	0.00361991	1227	4		cell division protein FtsA	cell division	y
BP3020	ftsQ	3212335	3213156	-1	21	0.00405405	822	3		putative cell division protein FtsQ	cell division	y
BP3021	ddlB	3213169	3214119	-1	14	0.0046729	951	4		D-alanine--D-alanine ligase B	cell wall	y
BP3022	murC	3214116	3215522	-1	2	0.00157853	1407	2		UDP-N-acetylmuramate--alanine ligase	cell wall	y
BP3023	murG	3215519	3216592	-1	75	0.00723888	1074	7		UDP-N-acetylglucosamine--N-acetylmuramyl-	cell wall	y
BP3024	ftsW	3216589	3217782	-1	34	0.00372093	1194	4		cell division protein FtsW	cell division	y
BP3025	murD	3217779	3219311	-1	53	0.00362319	1533	5		putative peptidoglycan synthesis protein	cell wall	y
BP3026	murX	3219308	3220441	-1	2	0.00195886	1134	2		phospho-N-acetylmuramoyl-pentapeptide-transfera se	cell wall	y
BP3027	murE	3220467	3223304	-1	30	0.0035225	2838	9		Possible murein precusor biosynthesis bifunctional protein	cell wall	y
BP3028	ftsI	3223301	3225031	-1	6	0.00320924	1731	5		peptidoglycan synthetase precursor	cell division	y
BP3029	rmsH	3225028	3225306	-1	0	0	279	0		16S rRNA methyltransferase	translation/ribosome structure	y
BP3058	BP3058	3258354	3259613	1	133	0.0123457	1260	14		S-adenosyl-L-methioned-dependent methyltransferase	homeostasis	y
BP3059	cca	3259628	3260722	-1	211	0.00608519	1095	6		tRNA nucleotidyltransferase	translation/ribosome structure	y
BP3071	metK	3272787	3273950	-1	6	0.00477099	1164	5		S-adenosylmethionine synthetase	homeostasis	y
BP3073	msbB	3275085	3275975	1	18	0.00498753	891	4		lipid A acyltransferase	cell wall	y
BP3074	dapF	3276018	3276929	1	154	0.00730816	912	6		diaminopimelate epimerase	amino acid biosynthesis	y
BP3123	pth	3327974	3328570	-1	25	0.00743494	597	4		peptidyl-tRNA hydrolase	translation/ribosome structure	n
BP3125	prsA	3329436	3330386	-1	2	0.00233645	951	2		ribose-phosphate pyrophosphokinase	nucleotide metabolism	y
BP3126	ispE	3330595	3331494	-1	81	0.00617284	900	5		4-diphosphocytidyl-2-C-methyl-D-erythritol kinase	cofactor biosynthesis	y
BP3142	pgi	3349718	3351283	1	189	0.012766	1566	18		glucose-6-phosphate isomerase	cell wall	n
BP3152	BP3152	3363417	3364085	-1	157	0.013267	669	8		Demethoxyubiquinone hydroxylase	cofactor biosynthesis	y
BP3154	thyA	3364699	3365670	1	7	0.00342857	972	3		thymidylate synthase	nucleotide metabolism	y
BP3155	folA	3365695	3366198	1	162	0.00881057	504	4		dihydrofolate reductase	cofactor biosynthesis	n
BP3215	fabI	3426917	3427702	1	4	0.00423729	786	3		enoyl-[acyl-carrier-protein] reductase [NADH]	lipid metabolism	n
BP3226	glnS	3438453	3440216	1	11	0.00440806	1764	7		glutaminyl-tRNA synthetase	translation/ribosome structure	y
BP3251	pdxH	3469790	3470422	1	53	0.00526316	633	3		pyridoxamine 5'-phosphate oxidase	cofactor biosynthesis	y
BP3266	rpe	3483937	3484674	-1	76	0.00902256	738	6		ribulose-phosphate 3-epimerase	pentose phosphate pathway	y
BP3269	ubiH	3486483	3487652	1	2	0.00189934	1170	2		ubiquinone biosynthesis hydroxylase	cofactor biosynthesis	y
BP3274	folB	3491539	3491898	-1	46	0.00617284	360	2		dihydroneopterin aldolase	cofactor biosynthesis	n
BP3281	BP3281	3498636	3498956	1	1	0.00346021	321	1		glycosylhydrolase	unknown	y
BP3282	atpB	3499029	3499910	1	3	0.00377834	882	3		ATP synthase A chain	energy metabolism	y
BP3283	atpE	3500027	3500269	1	0	0	243	0		ATP synthase c chain	energy metabolism	y
BP3284	atpF	3500407	3500877	1	0	0	471	0		ATP synthase B chain	energy metabolism	y
BP3285	atpH	3500890	3501429	1	3	0.00617284	540	3		ATP synthase delta chain	energy metabolism	y
BP3286	atpA	3501464	3503005	1	10	0.00504323	1542	7		ATP synthase alpha chain	energy metabolism	y
BP3287	atpG	3503104	3504009	1	2	0.00245098	906	2		ATP synthase gamma chain	energy metabolism	y
BP3288	atpD	3504052	3505452	1	3	0.00158604	1401	2		ATP synthase beta chain	energy metabolism	y
BP3291	hemE	3507027	3508103	1	1	0.00103093	1077	1		uroporphyrinogen decarboxylase	cofactor biosynthesis	y
BP3292	priA	3508470	3510512	1	14	0.00706906	2043	13		primosomal protein	DNA replication	y
BP3329	lptD	3548641	3551013	1	18	0.00514981	2373	11		LPS export protein	cell wall	y
BP3330	surA	3551010	3552569	1	9	0.00356125	1560	5		putative peptidyl-prolyl cis-trans isomerase	chaperone protein	y
BP3342	pal	3565233	3565730	-1	2	0.00222717	498	1		putative peptidoglycan-associated lipoprotein	cell wall	y
BP3343	BP3343	3565762	3567078	-1	7	0.00590219	1317	7		putative TolB-like translocation protein	cell wall	y
BP3344	BP3344	3567095	3568069	-1	160	0.0113895	975	10		putative TolA-like protein	cell wall	y
BP3346	BP3346	3568564	3569244	-1	5	0.00652528	681	4		putative TolQ-like translocation protein	cell wall	y
BP3348	proS	3569728	3571458	-1	13	0.00641848	1731	10		prolyl-tRNA synthetase	translation/ribosome structure	y
BP3413	ubiH	3621406	3622587	1	391	0.0093985	1182	10		2-polyprenyl-6-methoxyphenol hydroxylase	cofactor biosynthesis	y
BP3415	fis	3623719	3623958	1	1	0.00462963	240	1		DNA-binding protein	transcription regulation	n
BP3425	BP3425	3633396	3634046	1	2	0.00170648	651	1		putative carbonic anhydrase	homeostasis	y
BP3456	maeB	3665898	3668186	-1	544	0.00727802	2289	15		NADP-dependent malic enzyme	glycolysis/gluceneogenesis	y
BP3471	coaD	3684085	3684594	-1	15	0.0130719	510	6		phosphopantetheine adenylyltransferase	cofactor biosynthesis	y
BP3486	nusB	3696419	3696883	1	176	0.00238663	465	1		N utilization substance protein B	transcription	y
BP3487	thiL	3696923	3697939	1	9	0.00655022	1017	6		thiamine-monophosphate kinase	cofactor biosynthesis	y
BP3495	cpn60	3706193	3707836	-1	4	0.00202703	1644	3		60 kDa chaperonin	homeostasis	y
BP3496	cpn10	3707869	3708156	-1	4	0.0115385	288	3		10 kDa chaperonin	homeostasis	y
BP3537	argG	3749075	3750412	-1	6	0.00497925	1338	6		argininosuccinate synthase	amino acid biosynthesis	y
BP3538	argF	3750563	3751504	-1	18	0.00707547	942	6		ornithine carbamoyltransferase	amino acid biosynthesis	y
BP3540	BP3540	3752947	3753237	1	5	0.00763359	291	2		conserved hypothetical protein	unknown	y
BP3556	BP3556	3767355	3768251	1	81	0.00371287	897	3		Uracil-DNA glycosylase	DNA repair	y
BP3557	lplT	3768270	3769580	-1	10	0.00677966	1311	8		lysophospholipid transporter	lipid metabolism	y
BP3558	smc	3769843	3773370	1	10	0.00314862	3528	10		putative chromosome partition protein	cell division	y
BP3560	ligA	3774473	3776563	1	33	0.0063762	2091	12		DNA ligase	DNA replication	y
BP3581	BP3581	3794709	3795506	-1	78	0.00834492	798	6		putative ferredoxin--NADP reductase	homeostasis	y
BP3589	trpB	3802752	3803951	1	1	0.000925926	1200	1		tryptophan synthase beta chain	amino acid biosynthesis	y
BP3591	accD	3804849	3805727	1	2	0.00252525	879	2		acetyl-coenzyme A carboxylase carboxyl transferase subunit beta	lipid metabolism	y
BP3597	thiG	3814676	3815473	1	73	0.0111266	798	8		thiazole biosynthesis protein	cofactor biosynthesis	y
BP3598	thiD	3815470	3816321	1	9	0.00651891	852	5		phosphomethylpyrimidine kinase	cofactor biosynthesis	y
BP3602	rfaE	3818407	3818895	-1	5	0.0090703	489	4		ADP-heptose synthase	cell wall	y
BP3609	rpsG	3825897	3826367	1	1	0.00235849	471	1		30S ribosomal protein S7	translation/ribosome structure	y
BP3610	fusA	3826385	3828487	1	12	0.00633914	2103	12		elongation factor G	translation/ribosome structure	y
BP3611	tuf	3828564	3829754	1	0	0	1191	0		elongation factor Tu	translation/ribosome structure	y
BP3612	rpsJ	3829818	3830129	1	3	0.0106762	312	3		30S ribosomal protein S10	translation/ribosome structure	y
BP3613	rplC	3830532	3831176	1	1	0.00172117	645	1		50S ribosomal protein L3	translation/ribosome structure	y
BP3614	rplD	3831181	3831798	1	3	0.00359066	618	2		50S ribosomal protein L4	translation/ribosome structure	y
BP3615	rplW	3831795	3832091	1	1	0.00373134	297	1		50S ribosomal protein L23	translation/ribosome structure	y
BP3616	rplB	3832092	3832919	1	4	0.00536193	828	4		50S ribosomal protein L2	translation/ribosome structure	y
BP3617	rpsS	3832932	3833207	1	1	0.00401606	276	1		30S ribosomal protein S19	translation/ribosome structure	y
BP3618	rplV	3833211	3833540	1	1	0.003367	330	1		50S ribosomal protein L22	translation/ribosome structure	y
BP3619	rpsC	3833550	3834341	1	8	0.00701262	792	5		30S ribosomal protein S3	translation/ribosome structure	y
BP3620	rplP	3834344	3834760	1	10	0.00531915	417	2		50S ribosomal protein L16	translation/ribosome structure	y
BP3621	rpmC	3834771	3834962	1	0	0	192	0		50S ribosomal protein L29	translation/ribosome structure	y
BP3622	rpsQ	3834964	3835245	1	1	0.00393701	282	1		30S ribosomal protein S17	translation/ribosome structure	y
BP3626	rplN	3838682	3839050	1	7	0.012012	369	4		50S ribosomal protein L14	translation/ribosome structure	y
BP3627	rplX	3839061	3839381	1	1	0.00346021	321	1		50S ribosomal protein L24	translation/ribosome structure	y
BP3628	rplE	3839394	3839933	1	3	0.00617284	540	3		50S ribosomal protein L5	translation/ribosome structure	y
BP3629	rpsN	3839946	3840251	1	4	0.0108696	306	3		30S ribosomal protein S14	translation/ribosome structure	y
BP3630	rpsH	3840262	3840657	1	1	0.00280112	396	1		30S ribosomal protein S8	translation/ribosome structure	y
BP3631	rplF	3840668	3841201	1	1	0.002079	534	1		50S ribosomal protein L6	translation/ribosome structure	y
BP3632	rplR	3841223	3841585	1	1	0.0030581	363	1		50S ribosomal protein L18	translation/ribosome structure	y
BP3633	rpsE	3841601	3842125	1	4	0.00845666	525	4		30S ribosomal protein S5	translation/ribosome structure	y
BP3634	rpmD	3842129	3842314	1	1	0.00595238	186	1		50S ribosomal protein L30	translation/ribosome structure	y
BP3635	rplO	3842324	3842764	1	1	0.00251889	441	1		50S ribosomal protein L15	translation/ribosome structure	y
BP3636	secY	3842779	3844104	1	16	0.0108878	1326	13		preprotein translocase SecY subunit	protein secretion	y
BP3638	rpmJ	3844367	3844480	1	2	0.0194175	114	2		50S ribosomal protein l36	translation/ribosome structure	y
BP3639	rpsM	3844522	3844887	1	6	0.0181818	366	6		30S ribosomal protein S13	translation/ribosome structure	y
BP3640	rpsK	3844903	3845304	1	7	0.019337	402	7		30S ribosomal protein S11	translation/ribosome structure	y
BP3641	rpsD	3845316	3845939	1	1	0.00177936	624	1		30S ribosomal protein S4	translation/ribosome structure	y
BP3642	rpoA	3846153	3847139	1	3	0.00337458	987	3		DNA-directed RNA polymerase alpha chain	transcription	y
BP3643	BP3643	3847298	3847693	1	48	0.0112045	396	4		50S ribosomal protein L17	translation/ribosome structure	y
BP3648	hemB	3851643	3852659	-1	15	0.00873362	1017	8		delta-aminolevulinic acid dehydratase	cofactor biosynthesis	y
BP3649	engB	3852656	3853279	-1	106	0.0106762	624	6		putative ribosome biogenesis GTPase	translation/ribosome structure	y
BP3653	lysA	3857833	3859122	-1	1	0.000861326	1290	1		diaminopimelate decarboxylase	amino acid biosynthesis	y
BP3662	ssb	3870462	3870962	1	0	0	501	0		single-strand binding protein	DNA replication	y
BP3684	ubiA	3893405	3894331	-1	3	0.00359281	927	3		UbiA prenyltransferase family protein	cofactor biosynthesis	y
BP3690	thiS	3899411	3899611	-1	2	0.00552486	201	1		sulphur carrier protein	homeostasis	n
BP3730	glmU	3940012	3941385	-1	25	0.00889248	1374	11		UDP-N-acetylglucosamine synthesis bifunctional protein	cell wall	y
BP3757	mlaF	3970585	3971421	1	419	0.00928382	837	7		outer membrane lipid asymmetry transport protein	cell wall	y
BP3758	mlaE	3971418	3972203	1	70	0.00706215	786	5		outer membrane lipid asymmetry transport protein	cell wall	y
BP3760	mlaA	3972822	3973613	1	30	0.0112202	792	8		outer membrane lipid asymmetry transport protein	cell wall	y
BP3761	mlaC	3973647	3974270	1	1	0.00177936	624	1		outer membrane lipid asymmetry transport protein	cell wall	y
BP3766	murA	3976252	3977520	1	4	0.00262467	1269	3		UDP-N-acetylglucosamine 1-carboxyvinyltransferase	cell wall	y
BP3767	hisG	3977517	3978188	1	8	0.00826446	672	5		putative ATP phosphoribosyltransferase	amino acid biosynthesis	y
BP3768	hisD	3978239	3979543	1	21	0.00340426	1305	4		putative histidinol dehydrogenase	amino acid biosynthesis	y
BP3773	hisF	3982736	3983545	1	4	0.00411523	810	3		histidine biosynthesis protein	amino acid biosynthesis	y
BP3775	hisE	3983943	3984290	1	3	0.00636943	348	2		phosphoribosyl-ATP pyrophosphohydrolase	amino acid biosynthesis	y
BP3777	tatE	3984689	3984916	1	11	0.00970874	228	2		Sec-independent protein translocase protein	protein secretion	n
BP3779	tatC	3985429	3986229	1	102	0.0110957	801	8		Sec-independent protein translocase protein	protein secretion	y
BP3817	coaE	4025758	4026402	-1	34	0.0120482	645	7		dephospho-CoA kinase	cofactor biosynthesis	n
BP3821	panC	4028762	4029604	-1	83	0.00790514	843	6		pantoate--beta-alanine ligase	cofactor biosynthesis	y
BP3822	BP3822	4029649	4030536	-1	84	0.01375	888	11		ScpA family protein	cell division	y
Esential Bvg+ phase only
locus_tag	gene_name	start	end	strand	read_count	ins_index	gene_length	ins_count	Ambiguous in Bvg- phase ?	Function	Functional Category
BP0003	parA	2606	3403	1	20	0.0125174	798	9		ParA family protein	cell division	y
BP0183	tamA	182425	184329	1	97	0.0058309	1905	10		TamA outer membrane protein assembly factor	cell wall	y
BP0184	tamB	184326	188024	1	39	0.0033033	3699	11		TamB autotransporter translocation and assembly factor	cell wall	y
BP0493	rnpA	506608	506979	1	105	0.0119403	372	4	y	ribonuclease P protein component	translation/ribosome structure	y
BP0953	BP0953	991385	992605	1	96	0.0100091	1221	11		tetratricopeptide repeats family protein	unknown	y
BP1144	tex	1207526	1209901	-1	49	0.0107527	2376	23	y	transcription accessory protein	transcription	n
BP1296	BP1296	1367012	1367839	-1	6	0.00670241	828	5		putative lipoprotein	unknown	y
BP1417	glnD	1490036	1492633	-1	99	0.0089782	2598	21		uridylyltransferase	general metabolism	n
BP2197	BP2197	2318704	2319342	-1	8	0.0104167	639	6		tetratricopeptide repeats family protein	unknown	y
BP2437	sigE	2580147	2580746	-1	9	0.012963	600	7		RNA polymerase sigma factor	transcription	y
BP3016	BP3016	3208060	3208467	1	6	0.013587	408	5	y	conserved hypothetical protein	unknown	y
BP3148	mviN	3357796	3359166	-1	11	0.00243112	1371	3		oligiosaccharide-lipid carrier flippase	oligosaccharide biosynthesis	y
BP3151	BP3151	3361585	3362688	-1	41	0.0160966	1104	16		UDP-D-N-acetylhexosamine:polyprenol phosphate transferase	oligosaccharide biosynthesis	y
BP3417	ruvC	3625617	3626165	1	2	0.0040404	549	2		crossover junction endodeoxyribonuclease	DNA repair	y
BP3418	ruvA	3626246	3626818	1	9	0.0116279	573	6		holliday junction DNA helicase	DNA repair	n
BP3421	ruvB	3628913	3629986	1	18	0.00517063	1074	5	y	holliday junction DNA helicase	DNA repair	y
BP3485	ribH	3695890	3696411	1	22	0.0106383	522	5	y	putative 6,7-dimethyl-8-ribityllumazine synthase	cofactor biosynthesis	y
BP3637	infA	3844114	3844332	1	6	0.030303	219	6	y	translation initiation factor IF-1	translation/ribosome structure	y
BP3819	BP3819	4027491	4028234	-1	16	0.0149254	744	10		hypothetical putative lipoprotein	unknown	y
Esential Bvg- phase only
locus_tag	gene_name	start	end	strand	read_count	ins_index	gene_length	ins_count	Ambiguous in Bvg+ phase?	Function	Functional Category
BP0008	secE	8151	8531	1	45	0.0145773	381	5		preprotein translocase SecE subunit	protein secretion	y
BP0010	rplK	9138	9569	1	10	0.0179949	432	7	y	50S ribosomal protein L11	translation/ribosome structure	y
BP0035	BP0035	40061	40600	1	32	0.0144033	540	7	y	D,D-heptose 1,7-bisphosphate phosphatase	cell wall	y
BP0088	bplF	85482	86714	-1	363	0.0117117	1233	13		lipopolysaccharide biosynthesis protein	cell wall	y
BP0102	dacC	100530	101786	1	108	0.0123675	1257	14		D-ala-D-ala carboxypeptidase	cell wall	n
BP0105	lipB	103092	103754	1	21	0.0167504	663	10		lipoate-protein ligase B	cofactor biosynthesis	n
BP0106	lipA	103816	104817	1	37	0.00997783	1002	9		lipoic acid synthetase	cofactor biosynthesis	n
BP0109	rfbB	106331	107392	-1	11	0.0104603	1062	10		dTDP-glucose 4 dehydratase	cell wall	y
BP0163	ubiJ	162091	162777	1	82	0.0161551	687	10		Ubiquinone biosynthesis protein UbiJ	cofactor biosynthesis	y
BP0240	serB	248040	248738	-1	7	0.00793651	699	5		Phosphoserine phosphatase	amino acid biosynthesis	y
BP0247	tsaE	255855	256391	-1	31	0.0144628	537	7	y	threonylcarbamoyl adenosine (t6A) tRNA modification.	translation/ribosome structure	y
BP0318	rubA	323300	323464	1	0	0	165	0		rubredoxin	homeostasis	n
BP0374	mreB	375155	376198	1	11	0.00638298	1044	6		bacterial actin	cell wall	y
BP0375	mreC	376287	377171	1	12	0.00878294	885	7		rod shape-determining protein	cell wall	y
BP0376	mreD	377257	377721	1	25	0.0167064	465	7		rod shape-determining protein	cell wall	y
BP0377	mrdA	377735	379687	1	14	0.00568828	1953	10		penicillin-binding protein 2 transpeptidase	cell wall	y
BP0378	mrdB	379684	380820	1	30	0.0107422	1137	11		rod shape-determining protein	cell wall	y
BP0406	dnaQ	405774	406508	-1	80	0.0196375	735	13		DNA polymerase III	DNA replication	n
BP0492	rpmH	506378	506512	1	3	0.00819672	135	1	y	50S ribosomal protein L34	translation/ribosome structure	y
BP0693	BP0693	709369	710295	-1	37	0.0107784	927	9		Hpr serine kinase/phosphatase	homeostasis	n
BP0706	BP0706	720953	722239	1	14	0.00776532	1287	9		putative Na+/H+ antiporter	homeostasis	n
BP0841	nuoA	870572	870931	1	6	0.0154321	360	5	y	probable NADH-ubiquinone oxidoreductase chain 3	energy metabolism	y
BP0943	ompA	979731	980312	-1	5	0.00572519	582	3	y	outer membrane protein A precursor	small molecule transport	y
BP0948	aroA	986558	987886	1	37	0.0175439	1329	21		3-phosphoshikimate 1-carboxyvinyltransferase	amino acid biosynthesis	y
BP0991	BP0991	1031326	1031952	-1	44	0.0123894	627	7		two-component response regulator	response regulation	y
BP1030	tsr	1071884	1073590	1	322	0.0188679	1707	29		methyl-accepting chemotaxis protein I	chemotaxis	n
BP1126	odhL	1189172	1190599	1	3	0.00233281	1428	3	y	2-oxoglutarate dehydrogenase complex	TCA cycle	n
BP1127	BP1127	1190655	1191788	1	15	0.00685602	1134	7		putative ATPase	unknown	n
BP1221	dadX	1283930	1285057	1	6	0.00590551	1128	6		alanine racemase	cell wall	y
BP1245	rimP	1308935	1309441	1	53	0.00656455	507	3		ribosome maturation protein	translation/ribosome structure	y
BP1248	rbfA	1314014	1314415	1	30	0.0165746	402	6		ribosome-binding factor A	translation/ribosome structure	y
BP1264	parE	1336240	1338201	1	325	0.00736127	1962	13	y	topoisomerase IV subunit B	DNA replication	n
BP1413	BP1413	1485967	1486665	1	8	0.00952381	699	6		putative peptidoglycan binding protein	cell wall	n
BP1462	aroC	1538500	1539561	1	17	0.0115063	1062	11		chorismate synthase	amino acid biosynthesis	y
BP1500	BP1500	1578388	1578786	1	5	0.0111111	399	4		putative IIa component of sugar transport PTS system	small molecule transport	n
BP1577	rpoZ	1656896	1657099	-1	5	0.0163043	204	3		DNA-directed RNA polymerase omega chain	transcription	y
BP1612	recG	1693839	1695809	1	49	0.0135287	1971	24	y	ATP-dependent DNA helicase	DNA replication	y
BP1721	nlpD	1805423	1806307	1	21	0.0150565	885	12		putative murein hydrolase activator	cell wall	y
BP1797	ptpA	1888490	1888981	1	16	0.0158014	492	7		low molecular weight protein-tyrosine-phosphatase	homeostasis	n
BP1814	BP1814	1903410	1904312	1	36	0.0098401	903	8		transcriptional regulator	transcription	n
BP1816	panD	1905392	1905760	1	1	0.003003	369	1		aspartate 1-decarboxylase precursor	amino acid biosynthesis (ala to asp interconversion)	n
BP1837	BP1837	1930257	1930511	1	32	0.0130435	255	3		conserved hypothetical protein	unknown	y
BP1903	BP1903	2005504	2007090	1	81	0.0104969	1587	15		putative metal efflux protein	small molecule transport	n
BP1907	BP1907	2009593	2010276	-1	109	0.0194805	684	12		Tetratricopeptide repeats	unknown	n
BP2010	efp	2121062	2121619	-1	4	0.00795229	558	4		putative elongation factor P	translation/ribosome structure	y
BP2011	BP2011	2121762	2122874	-1	21	0.0159681	1113	16		conserved hypothetical protein	unknown	n
BP2051	rpmB	2170164	2170400	-1	3	0.0046729	237	1	y	50S ribosomal protein L28	translation/ribosome structure	y
BP2338	BP2338	2477520	2478326	-1	121	0.0178817	807	13	y	phosphate transport regulator	homeostasis	n
BP2359	sdhE	2498577	2498837	-1	6	0.00851064	261	2		succinate dehydrogenase flavinator	energy metabolism	y
BP2360	sdhB	2498863	2499579	-1	1	0.00154799	717	1		succinate dehydrogenase iron-sulfur protein	energy metabolism	y
BP2361	sdhA	2499592	2501370	-1	3	0.00124844	1779	2		succinate dehydrogenase flavoprotein subunit	energy metabolism	y
BP2362	sdhD	2501374	2501757	-1	2	0.00578035	384	2		succinate dehydrogenase hydrophobic membrane anchor protein	energy metabolism	y
BP2363	sdhC	2501757	2502170	-1	6	0.0107239	414	4		succinate dehydrogenase cytochrome B subunit	energy metabolism	y
BP2445	rpmF	2586958	2587140	-1	7	0.0181818	183	3		50s ribosomal protein l32	translation/ribosome structure	y
BP2489	BP2489	2637905	2638330	1	70	0.0130208	426	5		conserved hypothetical protein	unknown	n
BP2689	rsgA	2853213	2854115	1	86	0.00615006	903	5		putative ribosome biogenesis GTPase	translation/ribosome structure	y
BP2799	ispA	2973355	2974266	-1	63	0.00974421	912	8		Geranylgeranyl pyrophosphate synthase	cofactor biosynthesis	y
BP2956	BP2956	3144038	3145453	1	66	0.0196078	1416	25		putative peptidase	homeostasis	y
BP2960	argC	3147907	3148971	-1	121	0.0135558	1065	13		N-acetyl-gamma-glutamyl-phosphate reductase	amino acid biosynthesis	y
BP3030	rmsH	3225306	3226400	-1	41	0.015213	1095	15	y	16S rRNA methyltransferase	translation/ribosome structure	y
BP3044	lgt	3244148	3244936	1	86	0.00984529	789	7	y	prolipoprotein diacylglyceryl transferase	cell wall	y
BP3056	ung	3255619	3256371	1	50	0.019174	753	13		uracil-DNA glycosylase	DNA repair	n
BP3085	dksA	3287348	3287812	1	140	0.0143198	465	6		putative dnaK suppressor protein	DNA repair	y
BP3127	lolB	3331543	3332142	-1	41	0.00740741	600	4		outer membrane lipoprotein assembly protein	cell wall	y
BP3128	BP3128	3332139	3334025	-1	243	0.0170689	1887	29		tetratricopeptide repeats family protein	unknown	y
BP3141	pgm	3348329	3349711	1	109	0.0136546	1383	17		phosphoglucomutase	cell wall	n
BP3229	minE	3442138	3442389	1	1	0.00440529	252	1	y	putative cell division topological specificity factor	cell division	n
BP3331	ksgA	3552594	3553391	1	37	0.0194715	798	14		16S rRNA methylase	translation/ribosome structure	n
BP3341	ybgF	3564457	3565146	-1	4	0.00483092	690	3		tol-pal system protein	cell wall	n
BP3345	tolR	3568106	3568564	-1	21	0.0144928	459	6	y	TolR-like translocation protein	cell wall	y
BP3390	BP3390	3600319	3600930	1	26	0.00907441	612	5		putative phage repressor protein	unknown	n
BP3403	galU	3611032	3611940	1	78	0.01221	909	10		UTP--glucose-1-phosphate uridylyltransferase	cell wall	y
BP3473	ftsY	3685305	3686414	1	134	0.015015	1110	15	y	cell division protein	cell division	n
BP3488	pgpA	3697972	3698478	1	105	0.0131291	507	6		Phosphatidylglycerophosphatase A	lipid metabolism	y
BP3608	rpsL	3825356	3825733	1	1	0.00293255	378	1	y	30S ribosomal protein S12	translation/ribosome structure	y
BP3770	hisB	3980630	3981226	1	39	0.0185874	597	10		imidazoleglycerol-phosphate dehydratase	amino acid biosynthesis	y
BP3771	hisH	3981258	3981935	1	79	0.0163666	678	10		amidotransferase	amino acid biosynthesis	y
BP3772	hisA	3981999	3982739	1	12	0.0149925	741	10	y	histidine biosynthesis protein	amino acid biosynthesis	y
BP3774	hisI	3983542	3983946	1	17	0.0164384	405	6		putative phosphoribosyl-AMP cyclohydrolase	amino acid biosynthesis	y

## Sheet: TableS2
Ambiguous Genes Bvg+ phase
locus_tag	gene_name	start	end	strand	read_count	ins_index	gene_length	ins_count	Function	Functional Category	Identified as essential by Eby et al?
BP0010	rplK	9138	9569	1	8	0.0154242	432	6	50S ribosomal protein L11	translation/ribosome structure	y
BP0035	BP0035	40061	40600	1	11	0.0144033	540	7	D,D-heptose 1,7-bisphosphate phosphatase	cell wall	y
BP0103	BP0103	101834	102733	1	509	0.0185185	900	15	D-alanine aminotransferase	cell wall	y
BP0247	tsaE	255855	256391	-1	35	0.0144628	537	7	threonylcarbamoyl adenosine (t6A) tRNA modification.	translation/ribosome structure	y
BP0492	rpmH	506378	506512	1	9	0.0163934	135	2	50S ribosomal protein L34	translation/ribosome structure	y
BP0707	BP0707	722405	722713	1	31	0.0143369	309	4	conserved hypothetical protein	unknown	y
BP0841	nuoA	870572	870931	1	9	0.0185185	360	6	probable NADH-ubiquinone oxidoreductase chain 3	energy metabolism	y
BP0943	ompA	979731	980312	-1	9	0.0152672	582	8	outer membrane protein A precursor	small molecule transport	y
BP1126	odhL	1189172	1190599	1	46	0.0171073	1428	22	2-oxoglutarate dehydrogenase complex	TCA cycle	n
BP1264	parE	1336240	1338201	1	114	0.015855	1962	28	topoisomerase IV subunit B	DNA replication	n
BP1612	recG	1693839	1695809	1	53	0.0174746	1971	31	ATP-dependent DNA helicase	DNA replication	y
BP1732	ppiD	1815433	1817388	1	83	0.0170358	1956	30	peptidyl-prolyl cis-trans isomerase D	homeostasis	y
BP2051	rpmB	2170164	2170400	-1	63	0.0186916	237	4	50S ribosomal protein L28	translation/ribosome structure	y
BP2338	BP2338	2477520	2478326	-1	78	0.0165062	807	12	phosphate transport regulator	homeostasis	n
BP3030	rmsH	3225306	3226400	-1	58	0.015213	1095	15	16S rRNA methyltransferase	translation/ribosome structure	y
BP3044	lgt	3244148	3244936	1	50	0.0168776	789	12	prolipoprotein diacylglyceryl transferase	cell wall	y
BP3143	BP3143	3351291	3352421	-1	33	0.018664	1131	19	glycosy ltransferase	oligosaccharide biosynthesis	y
BP3151	BP3151	3361585	3362688	-1	41	0.0160966	1104	16	UDP-D-N-acetylhexosamine:polyprenol phosphate transferase	oligosaccharide biosynthesis	y
BP3229	minE	3442138	3442389	1	5	0.0176211	252	4	putative cell division topological specificity factor	cell division	n
BP3345	BP3345	3568106	3568564	-1	46	0.0144928	459	6	TolR-like translocation protein	cell wall	y
BP3473	ftsY	3685305	3686414	1	243	0.017017	1110	17	cell division protein	cell division	n
BP3608	rpsL	3825356	3825733	1	6	0.0146628	378	5	30S ribosomal protein S12	translation/ribosome structure	y
BP3639	rpsM	3844522	3844887	1	6	0.0181818	366	6	30S ribosomal protein S13	translation/ribosome structure	y
BP3759	mlaD	3972216	3972722	1	71	0.0175055	507	8	outer membrane lipid asymmetry transport protein	cell wall	y
BP3772	hisA	3981999	3982739	1	29	0.0149925	741	10	histidine biosynthesis protein	amino acid biosynthesis	y
BP3819	BP3819	4027491	4028234	1	16	0.0149254	744	10	unknown	unknown	y
Ambiguous Genes Bvg- phase
locus_tag	gene_name	start	end	strand	read_count	ins_index	gene_length	ins_count	Function	Functional Category
BP0050	ampG	51180	52391	1	89	0.0219982	1212	24	muropeptide transporter	cell wall	y
BP0103	BP0103	101834	102733	1	612	0.0197531	900	16	D-alanine aminotransferase	cell wall	y
BP0223	catC2	232426	232701	1	211	0.0240964	276	6	methylmuconolactone isomerase	general metabolism	n
BP0493	rnpA	506608	506979	1	76	0.0208955	372	7	ribonuclease P protein component	translation/ribosome structure	y
BP0690	BP0690	706226	707098	-1	144	0.0203562	873	16	glmZ(sRNA)-inactivating nuclease	cell wall	n
BP0947	tyrA	985662	986561	1	28	0.0197531	900	16	prephenate dehydrogenase	amino acid biosynthesis	y
BP0949	cmk	987901	988572	1	30	0.0231405	672	14	cytidylate kinase	nucleotide metabolism	y
BP0953	BP0953	991385	992605	1	75	0.021838	1221	24	tetratricopeptide repeats family protein	unknown	y
BP1332A	BP1332A	1406715	1406804	-1	21	0.0246914	90	2	unknown (pseudogene)	unknown	n
BP2243	bscP	2369778	2370326	-1	139	0.0222222	549	11	hypothetical protein	unknown	n
BP2322	waaF	2455385	2456350	1	44	0.0252874	966	22	heptosyltransferase II	cell wall	y
BP2508	omlA	2656769	2657317	1	242	0.0242424	549	12	outer membrane lipoprotein	cell wall	y
BP2770	BP2770	2945886	2946644	1	27	0.0219298	759	15	3-ketoacyl-acyl carrier protein reductase family protein	lipid metabolism	y
BP3016	BP3016	3208060	3208467	1	14	0.0217391	408	8	conserved hypothetical protein	unknown	y
BP3068	acyH	3269607	3271025	-1	134	0.0226917	1419	29	adenosylhomocysteinase	homeostasis	n
BP3088	BP3088	3289869	3290174	-1	25	0.0253623	306	7	putative copper binding protein	stress response	n
BP3262	trpD	3479772	3480803	-1	71	0.022605	1032	21	anthranilate phosphoribosyltransferase	amino acid biosynthesis	n
BP3268	BP3268	3485197	3486486	1	123	0.0232558	1290	27	Membrane-bound lytic murein transglycosylase	cell wall	y
BP3394	BP3394	3603308	3603754	1	70	0.0198511	447	8	putative thioredoxin	homeostasis	n
BP3416	purH	3624028	3625617	1	69	0.0202655	1590	29	bifunctional purine biosynthesis protein	nucleotide metabolism	y
BP3421	ruvB	3628913	3629986	1	71	0.024819	1074	24	holliday junction DNA helicase	DNA repair	y
BP3485	ribH	3695890	3696411	1	65	0.0212766	522	10	putative 6,7-dimethyl-8-ribityllumazine synthase	cofactor biosynthesis	y
BP3582	BP3582	3795552	3795875	-1	101	0.0239726	324	7	ferredoxin	general metabolism	y
BP3583	pncB	3796000	3797217	1	342	0.023701	1218	26	pututative nicotinate phosphoribosyltransferase	cofactor biosynthesis	n
BP3637	infA	3844114	3844332	1	4	0.020202	219	4	translation initiation factor IF-1	translation/ribosome structure	y
BP3759	BP3759	3972216	3972722	1	43	0.0218818	507	10	outer membrane lipid asymmetry transport protein	cell wall	y

## Sheet: TableS3
Fitness effect in Bvg- phase only
locus_tag	gene_name	start	end	strand	plus_read_count	plus_pval	minus_read_count	minus_pval	esssential?
BP0050	ampG	51180	52391	1	2909	1	89	2.47e-20	n	muropeptide transporter	cell wall
BP0102	dacC	100530	101786	1	2531	1	108	4.13e-17	y	D-ala-D-ala carboxypeptidase	cell wall
BP0107	rfbC	104832	105380	-1	438	1	59	0.00126443	n	dTDP-4-dehydrorhamnose 3,5-epimerase (6-deoxy-mannose)	cell wall
BP0205	BP0205	208886	209452	-1	2358	1	720	0.00719221	n	preprotein translocase subunit SecD related protein	protein secretion
BP0275	petC	280584	281432	-1	2408	1	405	1.36e-06	n	cytochrome c	electron transport
BP0276	petB	281458	282840	-1	5027	1	408	3.43e-14	n	cytochrome b of the bc complex	electron transport
BP0277	petA	282905	283546	-1	4171	1	555	3.88e-09	n	ubiquinol-cytochrome C reductase	electron transport
BP0374	mreB	375155	376198	1	480	1	11	5.02e-07	y	bacterial actin	cell wall
BP0375	mreC	376287	377171	1	631	1	12	3.88e-09	y	rod shape determining protein	cell wall
BP0376	mreD	377257	377721	1	451	1	25	1.31e-05	y	cell shape determining protein	cell wall
BP0377	mrdA	377735	379687	1	1053	1	14	3.43e-14	y	PBP2 transpeptidase	cell wall
BP0378	mrdB	379684	380820	1	480	1	30	1.08e-05	y	rod shape determining protein	cell wall
BP0608	EnvC	612277	613842	1	4156	1	413	9.66e-12	n	septal ring factor, activator of AmiB/C	cell division
BP0690	BP0690	706226	707098	-1	685	1	144	0.00275523	n	glmZ(sRNA)-inactivating nuclease	cell wall
BP0900	BP0900	936007	936834	1	1409	1	314	0.000385874	n	2,5-diketo-D-gluconate reductase A	cofactor biosynthesis
BP0946	pheA	984490	985575	1	421	1	78	0.0091425	n	Prephenate dehydratase	amino acid biosynthesis
BP0952	BP0952	991028	991342	1	463	1	115	0.0319278	n	putative membrane protein	unknown
BP1038	corC	1081181	1082068	-1	806	1	226	0.0165271	n	Co/Mg efflux protein	small molecule transport
BP1061	BP1061	1106179	1107009	1	1107	1	209	0.000126245	n	lytic murein transglycosylase	cell wall
BP1127	BP1127	1190655	1191788	1	246	1	15	0.00719221	y	predicted ATPase	unknown
BP1219	hpnD	1282106	1282969	-1	429	1	92	0.0178233	n	squalene synthase	general metabolism
BP1221	dadX	1283930	1285057	1	402	1	6	3.51e-06	y	alanine racemase	cell wall
BP1250	typA	1315211	1317031	1	1339	1	158	1.4e-07	n	GTP binding protein	homeostasis
BP1413	BP1413	1485967	1486665	1	320	1	8	0.000131404	y	possible peptidoglycan binding protein	cell wall
BP1582	BP1582	1660549	1661148	-1	1813	1	242	1.4e-07	n	putative OM lipoprotein	cell wall
BP1814	BP1814	1903410	1904312	1	621	1	36	3.87e-07	y	transcriptional regulator	transcription
BP1903	BP1903	2005504	2007090	1	725	1	81	7.35e-06	y	possible metal efflux protein	unknown
BP2308	BP2308	2433545	2434276	1	661	1	167	0.0124297	n	DNA binding regulatory protein	DNA replication
BP2330	BP2330	2463199	2464050	-1	548	1	120	0.00856365	n	putative polysaccharide deacetylase	cell wall
BP2543	metE	2694175	2696469	-1	5372	1	1502	0.00112077	n	5-methyltetrahydropteroyltriglutamate--homocysteine methyltransferase	amino acid biosynthesis
BP2544	metR	2696631	2697560	1	1997	1	602	0.00735647	n	transcriptional regulator	amino acid biosynthesis
BP2578	dut	2730029	2730478	1	849	1	77	3.21e-07	n	deoxyuridine 5'-triphosphate nucleotidohydrolase	DNA replication
BP2720	BP2720	2886076	2886666	1	321	1	59	0.0286934	n	transcriptional regulator	transcription
BP2770	BP2770	2945886	2946644	1	267	1	27	0.0104556	n	3-ketoacyl-acyl carrier protein reductase family protein	lipid metabolism
BP2956	BP2956	3144038	3145453	1	2088	1	66	1.36e-17	y	putative peptidase	homeostasis
BP3056	ung	3255619	3256371	1	657	1	50	1.01e-06	y	Uracil-DNA glycosylase	DNA repair
BP3066	BP3066	3268359	3269201	-1	2317	1	784	0.0193861	n	5,10-methylenetetrahydrofolate reductase	amino acid biosynthesis
BP3128	BP3128	3332139	3334025	-1	864	1	243	0.0147982	y	tetratricopeptide repeats family protein	unknown
BP3214	BP3214	3425413	3426822	1	3293	1	791	0.000184766	n	membrane-bound lytic murein transglycosylase D	cell wall
BP3268	BP3268	3485197	3486486	1	580	1	123	0.00610199	n	Membrane-bound lytic murein transglycosylase	cell wall
BP3331	ksgA	3552594	3553391	1	826	1	37	1.88e-09	y	16S rRNA methylase	Translation/ribosome structure
BP3347	BP3347	3569247	3569675	-1	1814	1	169	5.55e-10	n	Tol/Pal thioesterase	cell wall
BP3428	BP3428	3636310	3637038	1	1027	1	330	0.0319278	n	amino acid permease	small molecule transport
BP3488	pgpA	3697972	3698478	1	465	1	105	0.0178233	y	Phosphatidylglycerophosphatase A	lipid metabolism
BP3490	pyrF	3699179	3700000	-1	1020	1	302	0.0163346	n	orotidine 5'-phosphate decarboxylase	pyrimidine metabolism
BP3752	BP3752	3961112	3961876	1	3403	1	1108	0.0101982	n	conserved hypothetical protein	unknown
BP3762	BP3762	3974336	3975189	1	2002	1	601	0.00719221	n	ABC transporter ATPase	small molecule transport
BP3832	ftsE	4039990	4040661	1	2771	1	164	4.66e-15	n	ABC transporter ATPase	cell division
BP3833	ftsX	4040658	4041566	1	7497	1	363	1.62e-20	n	protein insertion permease	cell division
BP3865	BP3865	4077300	4077980	1	9724	1	3218	0.00815362	n	two component system response regulator	response regulation
BP3867	BP3867	4079551	4080555	1	6848	1	2501	0.0260302	n	Tripartite-type tricarboxylate transporter, receptor component TctC	small molecule transport
Fitness effect in Bvg+ phase only
locus_tag	gene_name	start	end	strand	plus_read_count	plus_pval	minus_read_count	minus_pval
BP0062	BP0062	61078	62019	-1	46071	0.0198749	114661	1	n	unknown	unknown
BP0063	bug27	62443	63279	-1	20236	0.000381971	67625	1	n	Tripartite tricarboxylate transporter family receptor, Bug27	small molecule transport
BP0063A	BP0063A	62059	62411	1	16473	3.35e-05	63983	1	n	transposase fragment	mobile genetic element
BP0065	BP0065	64068	64370	-1	6564	7.3e-06	27877	1	n	Rieske family protein	general metabolism
BP0066	BP0066	64489	65550	-1	72191	0.0390655	168742	1	n	putative ferredoxin protein	general metabolism
BP0067	BP0067	65582	66775	-1	49646	0.028343	119945	1	n	C4-dicarboxylate transport permease	small molecule transport
BP0184	BP0184	184326	188024	1	39	5.68e-07	563	1	y	TamB autotransporter translocation and assembly factor	cell wall
BP0667	BP0667	678151	678639	1	465	0.00618098	1440	1	n	transcriptional regulator	transcription
BP1144	tex	1207526	1209901	-1	49	1.45e-07	658	1	y	transcription accessory protein	transcription
BP1244	BP1244	1306706	1308472	1	183	5.54e-05	956	1	n	putative pseudouridine synthase	translation/ribosome structure
BP1263	trxA	1335621	1336046	-1	226	0.00194361	863	1	n	putative thioredoxin	general metabolism
BP1296	BP1296	1367012	1367839	-1	6	2.34e-09	545	1	y	unknown	unknown
BP1417	glnD	1490036	1492633	-1	99	4.54e-05	655	1	y	uridylyltransferase	general metabolism
BP1426	BP1426	1500455	1501789	1	1502	0.00626845	4254	1	n	membrane associated protease, RseP	stress response
BP1569	BP1569	1648305	1649432	-1	72	0.0033399	390	1	n	putative lipoprotein	unknown
BP1616	dps	1699479	1699979	1	732	0.0296692	1894	1	n	DPS family protein	DNA replication
BP1618	tviD	1700303	1702288	-1	2888	0.0294729	7077	1	n	putative polysaccharide synthesis protein	capsule biosynthesis
BP1619	BP1619	1702426	1704510	-1	3593	0.000771096	11678	1	n	glycosyl transferase-like protein	capsule biosynthesis
BP1620	BP1620	1704537	1705322	-1	5820	2.22e-18	73907	1	n	glycosyl transferase	capsule biosynthesis
BP1623	kpsM	1706178	1706948	1	7384	1.15e-10	51525	1	n	ABC transporter permease protein	capsule biosynthesis
BP1624	kpsT	1706948	1707694	1	1058	0.00125361	3457	1	n	ABC transporter ATPase	capsule biosynthesis
BP1625	kpsE	1707736	1708905	1	1262	0.00125361	4078	1	n	ABC transporter permease protein	capsule biosynthesis
BP1628	wza	1711905	1713002	1	391	0.000925556	1442	1	n	polysaccharide export protein	capsule biosynthesis
BP1713	trxC	1797518	1797901	-1	304	0.0405014	839	1	n	putative thioredoxin, thiol-disulfide isomerase	homeostasis
BP1732	ppiD	1815433	1817388	1	83	3.94e-06	695	1	n	peptidyl-prolyl cis-trans isomerase D	homeostasis
BP1769	BP1769	1860413	1860733	1	1134	0.0410786	2753	1	n	unknown	unknown
BP1878	bvgA	1967725	1968354	-1	1397	7.3e-06	6167	1	n	two component system response regulator	response regulation
BP2197	BP2197	2318704	2319342	-1	8	0.000925556	239	1	y	TPR repeat protein	unknown
BP2385	ftsB	2523777	2524133	-1	78	0.0360248	319	1	n	ftsB	cell division
BP2438	BP2438	2580743	2581243	-1	216	0.0408676	632	1	n	unknown	unknown
BP2518	soxB	2667493	2668746	-1	5696	0.026977	13963	1	n	sarcosine oxidase	amino acid biosynthesis
BP2519	BP2519	2669028	2670053	1	11962	0.00518382	33228	1	n	putative peptidase	unknown
BP2522	folD	2672195	2673070	-1	2517	5.17e-05	9730	1	n	5,10-methylene-tetrahydrofolate dehydrogenase	cofactor biosynthesis
BP2523	BP2523	2673074	2674027	-1	3327	3.34e-10	22491	1	n	Tripartite tricarboxylate transporter family receptor	small molecule transport
BP2806	BP2806	2980217	2981689	-1	436	1.45e-07	2636	1	n	Mg/Co/Ni transport protein	small molecule transport
BP2846	BP2846	3021195	3023429	-1	2304	0.00833199	6274	1	n	unknown	unknown
BP2985	bpH1	3178341	3178868	1	161	5.9e-05	868	1	n	histone	DNA replication
BP2992	pcp	3183994	3184497	-1	246	0.0326039	722	1	n	putative lipoprotein	unknown
BP3143	BP3143	3351291	3352421	-1	33	0.0014777	303	1	n	glycosyl transferase	oligosaccharide biosynthesis
BP3145	BP3145	3353569	3354690	-1	145	0.00175244	633	1	n	glycosyl transferase	oligosaccharide biosynthesis
BP3151	BP3151	3361585	3362688	-1	41	0.000116042	403	1	y	UDP-D-N-acetylhexosamine:polyprenol phosphate transferase	oligosaccharide biosynthesis
BP3277	BP3277	3494683	3495510	1	412	0.00188439	1419	1	n	putative enoyl-CoA hydratase	lipid metabolism
BP3402	BP3402	3609508	3611025	-1	892	0.00188439	2842	1	n	putative peptidase	unknown
BP3467	BP3467	3679672	3682191	1	435	8.7e-11	3654	1	n	AsmA family protein	cell wall
BP3561	BP3561	3776648	3777424	-1	797	5.7e-21	13273	1	n	putative peptidylprolyl isomerase	homeostasis
BP3562	BP3562	3777450	3777734	-1	742	8.7e-11	5838	1	n	BolA family protein	stress response
BP3563	ispA	3777756	3778325	-1	13595	0.00911694	35924	1	n	intracellular septation protein A	cell division
BP3564	msrB	3778322	3778723	-1	9852	0.00732847	26566	1	n	Peptide methionine sulfoxide reductase	homeostasis
BP3819	BP3819	4027491	4028234	1	16	9.25e-24	1980	1	y	unknown	unknown
BP3822	BP3822	4029649	4030536	-1	84	0.00688805	396	1	y	ScpA family protein	cell division
